# Supplementary material for: Comparing Perspectives on Traditional and Complementary Medicine Use in Oncology: Insights from Healthcare Professionals and Oncology Patients in Western Mexico
Source: Curr Oncol. 2025 Jan 28;32(2):71. doi: 10.3390/curroncol32020071 (PMC11854627; doi:10.3390/curroncol32020071)
Supplement: Supplementary file 1 [file curroncol-32-00071-s001.zip]

Archive with 1 entries (1 files):
- curroncol-3389256-supplementary.pdf
